# Supplementary material for: Response of Soil Nematode Community Structure and Function to Monocultures of Pumpkin and Melon
Source: Life (Basel). 2022 Jan 12;12(1):102. doi: 10.3390/life12010102 (PMC8779376; doi:10.3390/life12010102)
Supplement: Supplementary file 1 [file life-12-00102-s001.zip]

Archive with 1 entries (1 files):
- life-1517654-supplementary.pdf
